# Supplementary material for: Ferulic Acid Attenuates Heat Stress-Induced Hepatic and Intestinal Oxidative Stress and Cholesterol Metabolism Dysregulation in Juvenile Blunt Snout Bream (Megalobrama amblycephala)
Source: Int J Mol Sci. 2026 Jan 16;27(2):925. doi: 10.3390/ijms27020925 (PMC12842258; doi:10.3390/ijms27020925)
Supplement: Supplementary file 1 [file ijms-27-00925-s001.zip]

Archive with 2 entries (2 files):
- Supplementary Explanation.pdf
- Supplementary Tables.pdf
